# Supplementary material for: Plate tectonics drive tropical reef biodiversity dynamics
Source: Nat Commun. 2016 May 6;7:11461. doi: 10.1038/ncomms11461 (PMC4859061; doi:10.1038/ncomms11461)
Supplement: Supplementary Data 1 — Genbank accession numbers for the sequences used in the phylogenetic reconstruction. Species in grey are the species for which we found no suitable sequence to use. [file ncomms11461-s2.xlsx]

## Sheet: Feuil1
Supplementary Data. Genbank accession numbers for the sequences used in the phylogenetic reconstruction. Species in grey are the species for which we found no suitable sequence to use.
Family	Species	12S	16S	CO1	Cytb	RAG2	tmo4c4	S7
Labridae	Acantholabrus palloni	x	KJ128684.1	KJ768199.1	DQ197923.1	x	x	x
	Achoerodus gouldii	x	x	x	x	x	x	x
	Ammolabrus dicrus	x	x	x	x	x	x	x
	Anampses caeruleopunctatus	AY279575.1	AY279678.1	JF434739.1	JF457906.1	AY279884.1	AY279781.1	JN935348.1
	Anampses chrysocephalus	JN935299.1	KJ866393.1	JQ839398.1	x	x	x	JN935351.1
	Anampses cuvier	JN935301.1	KJ866394.1	x	x	x	x	JN935352.1
	Anampses elegans	JN935303.1	KJ866395.1	x	x	x	x	JN935354.1
	Anampses femininus	JN935305.1	KJ866396.1	x	x	x	x	JN935356.1
	Anampses geographicus	AJ810125.1	KJ866397.1	x	x	x	x	JN935357.1
	Anampses lennardi	JN935308.1	KJ866398.1	x	x	x	x	JN935359.1
	Anampses lineatus	JN935309.1	JF457238.1	JF434740.1	JF457908.1	x	x	JN935361.1
	Anampses melanurus	JN935311.1	KJ866400.1	x	x	x	x	JN935362.1
	Anampses meleagrides	JN935312.1	DQ164174.1	JF434744.1	x	x	x	JN935363.1
	Anampses neoguinaicus	AY279576.1	AY279679.1	FJ582845.1	x	AY279885.1	AY279782.1	JN935366.1
	Anampses twistii	AY850807.1	JF457240.1	FJ582848.1	JF457914.1	x	x	JN935367.1
	Anampses viridis	x	x	x	x	x	x	x
	Anchichoerops natalensis	x	x	JF492835.1	x	x	x	x
	Austrolabrus maculatus	AY279577.1	AY279680.1	x	x	AY279886.1	AY279783.1	x
	Bodianus anthioides	x	JF457245.1	JF492957.1	JF457915.1	x	x	x
	Bodianus axillaris	x	JF457248.1	JF434751.1	JF457917.1	x	x	x
	Bodianus bilunulatus	x	x	JF492960.1	x	x	x	x
	Bodianus bimaculatus	x	x	JF492963.1	x	x	x	x
	Bodianus busellatus	x	x	x	x	x	x	x
	Bodianus diana	x	JF457258.1	JF434759.1	JF457926.1	x	x	x
	Bodianus dictynna	x	x	KC684980.1	x	x	x	x
	Bodianus diplotaenia	x	x	JQ839403.1	x	x	x	x
	Bodianus eclancheri	x	x	JQ839404.1	x	x	x	x
	Bodianus frenchii	x	x	x	x	x	x	x
	Bodianus insularis	x	x	x	x	x	x	x
	Bodianus izuensis	x	x	x	x	x	x	x
	Bodianus leucosticticus	x	x	x	x	x	x	x
	Bodianus loxozonus	x	x	x	x	x	x	x
	Bodianus macrognathos	x	x	x	x	x	x	x
	Bodianus macrourus	x	x	x	x	x	x	x
	Bodianus masudai	x	x	x	x	x	x	x
	Bodianus mesothorax	AY279578.1	AY279681.1	JQ839406.1	x	AY279887.1	AY279784.1	x
	Bodianus neilli	x	x	x	x	x	x	x
	Bodianus neopercularis	x	x	x	x	x	x	x
	Bodianus opercularis	x	x	x	x	x	x	x
	Bodianus oxycephalus	x	x	FJ237632.1	x	x	x	x
	Bodianus paraleucosticticus	x	x	x	x	x	x	x
	Bodianus perditio	x	JF457259.1	JF434760.1	JF457929.1	x	x	x
	Bodianus prognathus	x	x	x	x	x	x	x
	Bodianus pulchellus	x	x	FJ582902.1	x	x	x	x
	Bodianus rubrisos	x	x	x	x	x	x	x
	Bodianus rufus	AY279579.1	AY850866.1	FJ582906.1	x	AY279888.1	AY279785.1	x
	Bodianus sanguineus	x	x	x	x	x	x	x
	Bodianus scrofa	x	AF517582.1	GQ341586.1	DQ197931.1	x	x	x
	Bodianus sepiacaudus	x	x	x	x	x	x	x
	Bodianus solatus	x	x	KC684997.1	x	x	x	x
	Bodianus speciosus	x	x	GQ341587.1	x	x	x	x
	Bodianus tanyokidus	x	x	FJ237633.1	x	x	x	x
	Bodianus trilineatus	x	x	JF492970.1	x	x	x	x
	Bodianus unimaculatus	x	x	EF609299.1	x	x	x	x
	Bodianus vulpinus	x	x	x	x	x	x	x
	Centrolabrus trutta	AY092046.1	AY092035.1	x	x	x	x	GQ341614.1
	Cheilinus abudjubbe	x	x	x	x	x	x	x
	Cheilinus bimaculatus	AY279629.1	AY279732.1	JF493122.1	x	AY279938.1	AY279835.1	x
	Cheilinus chlorourus	AJ810127.1	JF457346.1	JF434847.1	JF458014.1	x	x	x
	Cheilinus fasciatus	AY279580.1	AY279683.1	JF434850.1	JF458015.1	AY279889.1	AY279786.1	x
	Cheilinus lunulatus	x	x	x	x	x	x	x
	Cheilinus oxycephalus	AY279581.1	AY279684.1	FJ583121.1	JF458022.1	AY279890.1	AY279787.1	x
	Cheilinus quinquecinctus	x	x	x	x	x	x	x
	Cheilinus trilobatus	AJ810128.1	JF457358.1	JF434860.1	JF458025.1	x	x	x
	Cheilinus undulatus	AY279582.1	AY279685.1	FJ237973.1	EU601399.1	EU601349.1	AY279788.1	x
	Cheilio inermis	AY279583.1	AY850867.1	JF434861.1	JF458027.1	AY279892.1	AY279789.1	x
	Choerodon anchorago	AY279585.1	AY279688.1	KF714915.1	x	AY279894.1	AY279791.1	x
	Choerodon azurio	AB121235.1	AB084421.1	FJ237700.1	JN212025.1	x	x	x
	Choerodon balerensis	x	x	x	x	x	x	x
	Choerodon cauteroma	x	x	x	x	x	x	x
	Choerodon cephalotes	x	x	EF609329.1	x	x	x	x
	Choerodon cyanodus	x	x	x	x	x	x	x
	Choerodon fasciatus	AY081079.1	AY081097.1	x	AY081132.1	x	x	x
	Choerodon frenatus	x	x	x	x	x	x	x
	Choerodon gomoni	x	x	x	x	x	x	x
	Choerodon graphicus	x	x	x	x	x	x	x
	Choerodon gymnogenys	x	x	x	x	x	x	x
	Choerodon jordani	x	x	KF929744.1	x	x	x	x
	Choerodon margaritiferus	x	x	x	x	x	x	x
	Choerodon melanostigma	x	x	x	x	x	x	x
	Choerodon monostigma	x	x	x	x	x	x	x
	Choerodon oligacanthus	AF121218.1	x	x	x	x	x	x
	Choerodon paynei	x	x	x	x	x	x	x
	Choerodon robustus	x	AB084420.1	x	x	x	x	x
	Choerodon rubescens	x	x	EF609330.1	x	x	x	x
	Choerodon schoenleinii	AY279586.1	AY279689.1	EF609331.1	x	AY279895.1	AY279792.1	x
	Choerodon sugillatum	x	x	x	x	x	x	x
	Choerodon venustus	x	x	EF609332.1	x	x	x	x
	Choerodon vitta	x	x	x	x	x	x	x
	Choerodon zamboangae	x	x	x	x	x	x	x
	Choerodon zosterophorus	x	x	x	x	x	x	x
	Cirrhilabrus adornatus	x	x	x	x	x	x	x
	Cirrhilabrus aurantidorsalis	x	x	x	x	x	x	x
	Cirrhilabrus balteatus	x	x	x	x	x	x	x
	Cirrhilabrus bathyphilus	x	x	x	x	x	x	x
	Cirrhilabrus beauperryi	x	x	x	x	x	x	x
	Cirrhilabrus blatteus	x	x	x	x	x	x	x
	Cirrhilabrus bruguieri	x	x	x	x	x	x	x
	Cirrhilabrus brunneus	x	x	x	x	x	x	x
	Cirrhilabrus claire	x	x	x	x	x	x	x
	Cirrhilabrus condei	x	x	x	x	x	x	x
	Cirrhilabrus cyanopleura	x	x	FJ583220.1	x	x	x	x
	Cirrhilabrus earlei	x	x	x	x	x	x	x
	Cirrhilabrus exquisitus	x	JF457424.1	FJ583222.1	x	x	x	x
	Cirrhilabrus filamentosus	x	x	x	x	x	x	x
	Cirrhilabrus flavidorsalis	x	x	FJ583231.1	x	x	x	x
	Cirrhilabrus joanallenae	x	x	x	x	x	x	x
	Cirrhilabrus johnsoni	x	x	x	x	x	x	x
	Cirrhilabrus jordani	x	x	x	x	x	x	x
	Cirrhilabrus katherinae	x	x	x	x	x	x	x
	Cirrhilabrus katoi	x	x	x	x	x	x	x
	Cirrhilabrus laboutei	x	x	x	x	x	x	x
	Cirrhilabrus lanceolatus	x	x	x	x	x	x	x
	Cirrhilabrus lineatus	x	x	x	x	x	x	x
	Cirrhilabrus lubbocki	AY279587.1	AY279690.1	FJ583236.1	x	AY279896.1	AY279793.1	x
	Cirrhilabrus lunatus	x	x	x	x	x	x	x
	Cirrhilabrus luteovittatus	x	x	x	x	x	x	x
	Cirrhilabrus marjorie	x	x	x	x	x	x	x
	Cirrhilabrus melanomarginatus	x	x	x	x	x	x	x
	Cirrhilabrus morrisoni	x	x	x	x	x	x	x
	Cirrhilabrus naokoae	x	x	x	x	x	x	x
	Cirrhilabrus punctatus	x	x	x	x	x	x	x
	Cirrhilabrus pylei	x	x	x	x	x	x	x
	Cirrhilabrus randalli	x	x	x	x	x	x	x
	Cirrhilabrus rhomboidalis	x	x	x	x	x	x	x
	Cirrhilabrus roseafascia	x	x	x	x	x	x	x
	Cirrhilabrus rubrimarginatus	x	x	FJ583240.1	x	x	x	x
	Cirrhilabrus rubripinnis	x	x	x	x	x	x	x
	Cirrhilabrus rubrisquamis	x	x	x	x	x	x	x
	Cirrhilabrus rubriventralis	x	x	FJ583242.1	x	x	x	x
	Cirrhilabrus sanguineus	x	x	x	x	x	x	x
	Cirrhilabrus scottorum	x	JF457425.1	JF434936.1	JF458095. 1	x	x	x
	Cirrhilabrus solorensis	x	x	x	x	x	x	x
	Cirrhilabrus temminckii	x	x	x	x	x	x	x
	Cirrhilabrus tonozukai	x	x	x	x	x	x	x
	Cirrhilabrus walindi	x	x	x	x	x	x	x
	Cirrhilabrus walshi	x	x	x	x	x	x	x
	Clepticus africanus	x	x	x	x	x	x	x
	Clepticus brasiliensis	x	x	x	x	x	x	x
	Clepticus parrae	AY279588.1	AY279691.1	JQ842058.1	x	AY279897.1	AY279794.1	x
	Conniella apterygia	x	x	x	x	x	x	x
	Coris atlantica	x	x	GQ341590.1	x	x	x	x
	Coris auricularis	x	x	JQ839414.1	x	x	x	x
	Coris aurilineata	AY850839.1	AY850902.1	x	x	x	x	x
	Coris aygula	AY850831.1	AY279692.1	JF434939.1	JF458097.1	AY279898.1	AY279795.1	x
	Coris ballieui	x	x	x	x	x	x	x
	Coris batuensis	AY850855.1	AY279694.1	x	x	AY279900.1	AY279797.1	x
	Coris bulbifrons	x	x	EF609338.1	x	x	x	x
	Coris caudimacula	x	JF457429.1	JF434941.1	JF458102.1	x	x	x
	Coris centralis	x	x	x	x	x	x	x
	Coris cuvieri	x	JF457435.1	JF434947.1	JF458104.1	x	x	x
	Coris debueni	x	x	x	x	x	x	x
	Coris dorsomacula	AY850830.1	AY850893.1	x	x	x	x	x
	Coris flavovittata	AY850832.1	AY850895.1	x	x	x	x	x
	Coris formosa	x	x	FJ583258.1	x	x	x	x
	Coris gaimard	AY279590.1	AY850889.1	FJ583262.1	JF458107.1	AY279899.1	AY279796.1	x
	Coris hewetti	x	x	x	x	x	x	x
	Coris julis	AY092057.1	AY092044.1	KJ709507.1	AY328856.1	x	x	AY329669.1
	Coris marquesensis	x	x	x	x	x	x	x
	Coris musume	x	x	x	x	x	x	x
	Coris nigrotaenia	x	x	x	x	x	x	x
	Coris picta	AY850829.1	AY850892.1	x	x	x	x	x
	Coris pictoides	AY850840.1	AY850903.1	x	x	x	x	x
	Coris roseoviridis	x	x	x	x	x	x	x
	Coris sandeyeri	x	x	x	x	x	x	x
	Coris variegata	x	x	x	x	x	x	x
	Coris venusta	x	x	x	x	x	x	x
	Cymolutes lecluse	x	x	x	x	x	x	x
	Cymolutes praetextatus	AY279593.1	AY279696.1	JF493309.1	x	AY279902.1	AY279799.1	x
	Cymolutes torquatus	AY279594.1	AY279697.1	JF493310.1	x	AY279903.1	AY279800.1	x
	Decodon grandisquamis	x	x	x	x	x	x	x
	Decodon melasma	x	HQ127654.1	JQ839425.1	x	x	x	x
	Decodon pacificus	x	x	x	x	x	x	x
	Decodon puellaris	x	x	JQ839428.1	x	x	x	x
	Diproctacanthus xanthurus	AY279595.1	AY279698.1	x	x	AY279904.1	AY279801.1	x
	Doratonotus megalepis	x	x	JQ840026.1	x	x	x	x
	Dotalabrus alleni	x	x	x	x	x	x	x
	Dotalabrus aurantiacus	x	x	x	x	x	x	x
	Epibulus brevis	x	EF520654.1	x	x	x	x	x
	Epibulus insidiator	AY279596.1	JF457454.1	JF434969.1	JF458128.1	EU885923.1	AY279802.1	x
	Eupetrichthys angustipes	AB121250.1	AB121250.1	x	x	x	x	x
	Gomphosus caeruleus	x	AY328984.1	JF434978.1	JF458133.1	x	x	AY329640.1
	Gomphosus varius	AY279597.1	AY279700.1	JF434980.1	AY328858.1	AY279906.1	AY279803.1	AY329641.1
	Haletta semifasciata	x	x	x	x	x	x	x
	Halichoeres adustus	x	x	JQ839442.1	x	x	x	x
	Halichoeres argus	AY279598.1	AY279701.1	JQ839444.1	x	AY279907.1	AY279804.1	x
	Halichoeres bathyphilus	x	x	JQ839445.1	x	x	x	x
	Halichoeres bicolor	x	x	JX034554.1	x	x	x	x
	Halichoeres binotopsis	AY850845.1	AY850908.1	x	x	x	x	x
	Halichoeres biocellatus	AY850852.1	AY850915.1	FJ583486.1	x	x	x	x
	Halichoeres bivittatus	AY279599.1	AY279702.1	JQ842511.1	AY823568.1	AY279908.1	AY279805.1	EF488023.1
	Halichoeres bleekeri	x	x	x	x	x	x	x
	Halichoeres brasiliensis	x	x	x	AY823577.1	x	x	x
	Halichoeres brownfieldi	AY850860.1	AY850923.1	x	x	x	x	x
	Halichoeres caudalis	x	x	x	x	x	x	x
	Halichoeres chierchiae	x	x	JQ839457.1	GU938857.1	x	x	x
	Halichoeres chlorocephalus	x	x	x	x	x	x	x
	Halichoeres chloropterus	AY850861.1	DQ164176.1	FJ583493.1	x	x	x	x
	Halichoeres chrysus	AY850853.1	AF285941.1	FJ583495.1	x	x	x	x
	Halichoeres claudia	x	x	JQ724921.1	x	x	x	x
	Halichoeres cosmetus	x	JF457472.1	JF493593.1	JF458136.1	x	x	x
	Halichoeres cyanocephalus	x	x	JQ839462.1	AY591383.1	x	x	x
	Halichoeres dimidiatus	x	x	x	x	x	x	x
	Halichoeres discolor	x	x	JQ839464.1	x	x	x	x
	Halichoeres dispilus	AY850813.1	AY850876.1	JQ839467.1	x	x	x	x
	Halichoeres erdmanni	x	x	x	x	x	x	x
	Halichoeres garnoti	AY850819.1	AY850882.1	JQ841593.1	AY591375.1	x	x	EF488016.1
	Halichoeres hartzfeldii	AY279600.1	AY279703.1	JQ839471.1	x	AY279909.1	AY279806.1	x
	Halichoeres hilomeni	x	x	x	x	x	x	x
	Halichoeres hortulanus	AY279601.1	AY850886.1	JF434989.1	KC187972.1	AY279910.1	AY279807.1	EF488031.1
	Halichoeres insularis	x	x	JQ839474.1	GU938863.1	x	x	x
	Halichoeres iridis	x	x	JF493597.1	x	x	x	x
	Halichoeres kallochroma	x	x	x	x	x	x	x
	Halichoeres lapillus	DQ164143.1	DQ164178.1	JF493598.1	x	x	x	x
	Halichoeres leptotaenia	x	x	x	x	x	x	x
	Halichoeres leucoxanthus	DQ164144.1	DQ164179.1	FJ583510.1	x	x	x	x
	Halichoeres leucurus	AY850848.1	AY850911.1	x	x	x	x	x
	Halichoeres maculipinna	AY850811.1	AY850874.1	JQ839480.1	AF370624.1	x	U70354.1	x
	Halichoeres malpelo	x	x	x	x	x	x	x
	Halichoeres margaritaceus	AY279602.1	AY279705.1	JQ431842.1	x	AY2799	AY2798	x
	Halichoeres marginatus	AY279603.1	AY279706.1	JF434994.1	JF458145.1	AY279912.	AY279809.1	JN935369.1
	Halichoeres melanochir	x	x	JX034556.1	x	x	x	x
	Halichoeres melanotis	x	x	JQ839488.1	GU938864.1	x	x	x
	Halichoeres melanurus	AY850844.1	AP006018.1	FJ583517.1	AY208614.1	x	x	x
	Halichoeres melas	x	x	x	x	x	x	x
	Halichoeres melasmapomus	AY850850.1	AY850913.1	x	x	x	x	x
	Halichoeres miniatus	AY279604.1	AY279707.1	x	x	AY279913.1	AY279810.1	x
	Halichoeres nebulosus	AY850859.1	AY850922.1	JF493602.1	x	x	x	x
	Halichoeres nicholsi	AY279605.1	AY850879.1	JQ839498.1	x	AY279914.1	AY279811.1	EF488032.1
	Halichoeres nigrescens	AY850854.1	JF457485.1	JF434999.1	x	x	x	x
	Halichoeres notospilus	AY279606.1	AY279709.1	JQ839500.1	GU938856.1	AY279915.1	AY279812.1	x
	Halichoeres orientalis	x	x	x	x	x	x	x
	Halichoeres ornatissimus	AY850851.1	JF457489.1	JF435004.1	x	x	x	x
	Halichoeres pallidus	x	x	x	x	x	x	x
	Halichoeres papilionaceus	AY279609.1	AY279712.1	x	x	AY279918.1	AY279918.1	x
	Halichoeres pardaleocephalus	x	x	x	x	x	x	x
	Halichoeres pelicieri	x	x	JF493603.1	x	x	x	x
	Halichoeres penrosei	x	x	x	x	x	x	x
	Halichoeres pictus	AY850815.1	AY850878.1	JQ839502.1	x	x	x	EF488034.1
	Halichoeres podostigma	AY850856.1	AY850919.1	JQ952619.1	x	x	x	x
	Halichoeres poeyi	AY850820.1	AY850883.1	JQ841595.1	AY823578.1	x	x	EF488036.1
	Halichoeres prosopeion	AY850838.1	AY850901.1	JX438019.1	x	x	x	x
	Halichoeres purpurescens	x	x	x	x	x	x	x
	Halichoeres radiatus	AY279607.1	AY850881.1	JQ840527.1	AY823571.1	AY279916.1	AY279813.1	EF488038.1
	Halichoeres richmondi	AY850849.1	AY850912.1	x	x	x	x	x
	Halichoeres rubricephalus	x	x	x	x	x	x	x
	Halichoeres salmofasciatus	x	x	JQ839527.1	x	x	x	x
	Halichoeres sazimai	x	x	x	x	x	x	x
	Halichoeres scapularis	AY279608.1	AY279711.1	JF435010.1	JF458148.1	AY279917.	AY279814.1	x
	Halichoeres semicinctus	AY850822.1	AY328986.1	JQ839531.1	AY328859.1	x	x	AY329642.1
	Halichoeres signifer	x	x	x	x	x	x	x
	Halichoeres socialis	AY850814.1	AY850877.1	x	x	x	x	x
	Halichoeres solorensis	AY279610.1	AY850904.1	x	x	AY279919.1	AY279816.1	x
	Halichoeres stigmaticus	x	x	x	x	x	x	x
	Halichoeres tenuispinis	EU082205.1	AB121236.1	HM180596.1	EU082205.1	x	x	x
	Halichoeres timorensis	x	x	KF422721.1	x	x	x	x
	Halichoeres trimaculatus	AY850825.1	EU087704.1	JF435011.1	EU087704.1	x	x	x
	Halichoeres trispilus	x	x	HM421819.1	x	x	x	x
	Halichoeres vrolikii	x	x	x	x	x	x	x
	Halichoeres zeylonicus	x	x	FJ158564.1	x	x	x	x
	Hemigymnus fasciatus	AJ810136.1	JF457502.1	FJ583533.1	JF458149.1	x	x	x
	Hemigymnus melapterus	AY279611.1	AY279714.1	JF435018.1	JF458153.1	AY279920.1	AY279817.1	x
	Hologymnosus annulatus	AY850834.1	JF457524.1	JF435036.1	JF458174.1	x	x	x
	Hologymnosus doliatus	AY279612.1	AY279715.1	JF493654.1	x	AY279921.1	AY279818.1	x
	Hologymnosus longipes	x	x	x	x	x	x	x
	Hologymnosus rhodonotus	x	x	x	x	x	x	x
	Iniistius aneitensis	AY279654.1	AY279757.1	x	x	AY279963.1	AY279860.1	x
	Iniistius auropunctatus	x	x	x	x	x	x	x
	Iniistius baldwini	x	x	x	x	x	x	x
	Iniistius celebicus	x	x	x	x	x	x	x
	Iniistius griffithsi	x	x	x	x	x	x	x
	Iniistius pavo	x	x	JF493674.1	x	x	x	x
	Iniistius trivittatus	x	x	x	x	x	x	x
	Iniistius umbrilatus	x	x	x	x	x	x	x
	Labrichthys unilineatus	AY850812.1	AY279716.1	JF493715.1	x	AY279922.1	AY279819.1	x
	Labroides bicolor	AY279614.1	AY279717.1	JQ431875.1	x	AY279923.1	AY279820.1	x
	Labroides dimidiatus	AY279615.1	AY279718.1	JF435043.1	JF458175.1	EU256864.1	AY279821.1	x
	Labroides pectoralis	x	x	JQ839545.1	x	x	x	x
	Labroides phthirophagus	x	x	DQ521031.1	x	x	x	x
	Labroides rubrolabiatus	AY279616.1	AY279719.1	x	x	AY279925.1	AY279822.1	x
	Labropsis alleni	x	x	x	x	x	x	x
	Labropsis australis	AY279617.1	AY279720.1	x	x	AY279926.1	AY279823.1	x
	Labropsis manabei	x	x	x	x	x	x	x
	Labropsis micronesica	x	x	x	x	x	x	x
	Labropsis polynesica	x	JF457530.1	JF435044.1	x	x	x	x
	Labropsis xanthonota	x	x	x	x	x	x	x
	Labrus bergylta	AY141392.1	AY141462.1	JN231246.1	EF427568.1	x	x	x
	Labrus mixtus	x	KJ128799.1	JQ775044.1	EU492296.1	x	x	x
	Lachnolaimus maximus	AY279618.1	AY279721.1	JQ840568.1	EU601404.1	EU601354.1	AY279824.1	x
	Lappanella fasciata	x	AF517589.1	GQ341597.1	x	x	x	GQ341615.1
	Larabicus quadrilineatus	AY279619.1	AY279722.1	x	x	AY279928.1	AY279825.1	x
	Leptojulis chrysotaenia	x	x	x	x	x	x	x
	Leptojulis cyanopleura	AY279620.1	AY279723.1	JQ839546.1	x	AY279929.1	AY279826.1	x
	Leptojulis lambdastigma	x	x	x	x	x	x	x
	Leptojulis polylepis	x	x	x	x	x	x	x
	Macropharyngodon bipartitus bipartitus	x	x	x	x	x	x	x
	Macropharyngodon choati	AY850836.1	AY850899.1	x	x	x	x	x
	Macropharyngodon cyanoguttatus	DQ164132.1	DQ164167.1	x	x	x	x	EF488042.1
	Macropharyngodon geoffroy	AY279621.1	AY279724.1	JQ839547.1	x	AY279930.1	AY279827.1	x
	Macropharyngodon kuiteri	DQ164134.1	DQ164169.1	x	x	x	x	x
	Macropharyngodon meleagris	AY279622.1	AY279725.1	FJ583639.1	x	AY279931.1	AY279828.1	x
	Macropharyngodon moyeri	x	x	x	x	x	x	x
	Macropharyngodon negrosensis	AY850835.1	DQ164171.1	JQ839548.1	x	x	x	x
	Macropharyngodon ornatus	DQ164137.1	DQ164172.1	FJ583646.1	x	x	x	x
	Macropharyngodon vivienae	x	x	x	x	x	x	x
	Minilabrus striatus	x	x	x	x	x	x	x
	Notolabrus celidotus	x	x	x	x	x	x	x
	Notolabrus fucicola	x	EU848435.1	x	x	x	x	x
	Notolabrus gymnogenis	AY279625.1	AY279728.1	EF609418.1	x	AY279934.1	AY279831.1	x
	Notolabrus inscriptus	x	x	x	x	x	x	x
	Notolabrus parilus	AB121240.1	AB121240.1	x	x	x	x	x
	Novaculichthys macrolepidotus	AY279626.1	AY279729.1	JF494003.1	x	AY279935.1	AY279832.1	x
	Novaculichthys taeniourus	AY279627.1	AY279730.1	JF435061.1	x	AY279936.1	AY279833.1	x
	Odax acroptilus	x	x	x	x	x	x	x
	Odax cyanomelas	x	x	x	x	x	x	x
	Ophthalmolepis lineolata	AY279628.1	AY279731.1	JQ839560.1	x	AY279937.1	AY279834.1	x
	Oxycheilinus arenatus	x	JF457548.1	JF435062.1	x	x	x	x
	Oxycheilinus celebicus	AY279630.1	AY279733.1	x	x	AY279939.1	AY279836.1	x
	Oxycheilinus digramma	EU601221.1	JF457550.1	JF435064.1	JF458187.1	EU601350.1	EU601300.1	x
	Oxycheilinus lineatus	x	x	x	x	x	x	x
	Oxycheilinus mentalis	x	x	x	x	x	x	x
	Oxycheilinus nigromarginatus	x	x	x	x	x	x	x
	Oxycheilinus orientalis	x	x	x	x	x	x	x
	Oxycheilinus unifasciatus	AY279631.1	x	JF435068.1	JF458189.1	AY279940.1	AY279837.1	x
	Paracheilinus angulatus	x	x	KF709104.1	x	x	x	x
	Paracheilinus attenuatus	x	x	x	x	x	x	x
	Paracheilinus bellae	x	x	x	x	x	x	x
	Paracheilinus carpenteri	x	x	FJ583811.1	x	x	x	x
	Paracheilinus cyaneus	x	x	KF709100.1	x	x	x	x
	Paracheilinus filamentosus	x	x	KF709109.1	x	x	x	x
	Paracheilinus flavianalis	x	x	KF709103.1	x	x	x	x
	Paracheilinus hemitaeniatus	x	x	KF489688.1	x	x	x	x
	Paracheilinus lineopunctatus	x	x	x	x	x	x	x
	Paracheilinus mccoskeri	x	x	FJ583818.1	x	x	x	x
	Paracheilinus nursalim	x	x	x	x	x	x	x
	Paracheilinus octotaenia	x	x	x	x	x	x	x
	Paracheilinus piscilineatus	x	x	x	x	x	x	x
	Paracheilinus rubricaudalis	x	x	x	x	x	x	x
	Paracheilinus togeanensis	x	x	x	x	x	x	x
	Paracheilinus walton	x	x	KF709097.1	x	x	x	x
	Parajulis poecilepterus	EF192032.1	EF192032.2	JF952750.1	EF192032.1	x	x	x
	Pictilabrus brauni	x	x	x	x	x	x	x
	Pictilabrus laticlavius	AY279633.1	AY279736.1	x	x	AY279942.1	AY279839 .1	x
	Polylepion cruentum	x	x	x	x	x	x	x
	Polylepion russelli	x	JF457577.1	JF435093.1	x	x	x	x
	Pseudocheilinops ataenia	x	x	x	x	x	x	x
	Pseudocheilinus citrinus	x	x	x	x	x	x	x
	Pseudocheilinus dispilus	x	x	x	x	x	x	x
	Pseudocheilinus evanidus	x	JF457623.1	FJ583965.1	x	x	x	x
	Pseudocheilinus hexataenia	x	JF457624.1	FJ583967.1	x	x	x	x
	Pseudocheilinus ocellatus	x	JF457626.1	JF435142.1	x	x	x	x
	Pseudocheilinus octotaenia	AY279634.1	AY279737.1	FJ583972.1	x	AY279943.1	AY279840.1	x
	Pseudocheilinus tetrataenia	x	JF457630.1	JF435147.1	x	x	x	x
	Pseudocoris aurantiofasciata	x	JF457632.1	JF435148.1	x	x	x	x
	Pseudocoris bleekeri	x	x	FJ583992.1	x	x	x	x
	Pseudocoris heteroptera	AY850827.1	AY850890.1	FJ583991.1	x	x	x	x
	Pseudocoris ocellata	x	x	x	x	x	x	x
	Pseudocoris yamashiroi	AY279635.1	AY279738.1	JQ839564.1	x	AY279944.	AY279841.1	x
	Pseudodax moluccanus	AY279636.1	AY081211.1	JF494298.1	AY081133.1	EU601356.1	AY279842.1	x
	Pseudojuloides argyreogaster	x	x	x	x	x	x	x
	Pseudojuloides atavai	AY279637.1	AY279740.1	JF435151.1	x	AY279946.1	AY279843.1	x
	Pseudojuloides cerasinus	AY279638.1	AY279741.1	JQ839572.1	x	AY279947.1	AY279844.1	x
	Pseudojuloides elongatus	x	x	x	x	x	x	x
	Pseudojuloides erythrops	x	x	x	x	x	x	x
	Pseudojuloides kaleidos	x	x	x	x	x	x	x
	Pseudojuloides mesostigma	x	x	x	x	x	x	x
	Pseudojuloides pyrius	x	x	KJ591650.1	x	x	x	x
	Pseudojuloides severnsi	x	x	JQ839574.1	x	x	x	x
	Pseudojuloides xanthomos	x	x	KJ591657.1	x	x	x	x
	Pseudolabrus biserialis	AB121242.1	AB121242.1	x	x	x	x	x
	Pseudolabrus eoethinus	EU560728.1	AB121243.1	x	EU560728.1	x	x	x
	Pseudolabrus fuentesi	AB121244.1	AB121244.1	x	x	x	x	x
	Pseudolabrus gayi	AY279639.1	AY279742.1	x	x	AY279948.1	AY279845.1	x
	Pseudolabrus guentheri	AB121245.1	AB121245.1	x	x	x	x	x
	Pseudolabrus japonicus	x	x	x	AB018993. 1	x	x	x
	Pseudolabrus luculentus	x	x	x	x	x	x	x
	Pseudolabrus semifasciatus	x	x	x	x	x	x	x
	Pseudolabrus sieboldi	EU560727.1	AB029282.1	HM180806.1	EU560727.1	x	x	x
	Pseudolabrus torotai	x	x	x	x	x	x	x
	Pteragogus aurigarius	x	x	x	x	x	x	x
	Pteragogus cryptus	AY279641.1	AY279744.1	JQ839575.1	x	AY279950.1	AY279847.1	x
	Pteragogus enneacanthus	x	x	x	x	x	x	x
	Pteragogus flagellifer	EF409976.1	EF409976.2	JF952829.1	EF409976.1	x	x	x
	Pteragogus guttatus	x	x	x	x	x	x	x
	Pteragogus pelycus	x	x	x	x	x	x	x
	Pteragogus taeniops	x	x	x	x	x	x	x
	Semicossyphus darwini	x	HM211197.1	x	x	x	x	x
	Semicossyphus pulcher	AY279644.1	AY920487.2	JQ934968.1	EU601405.1	EU601355.1	AY279850.1	x
	Semicossyphus reticulatus	x	x	x	x	x	x	x
	Siphonognathus argyrophanes	x	x	x	x	x	x	x
	Siphonognathus attenuatus	x	x	x	x	x	x	x
	Siphonognathus beddomei	x	x	x	x	x	x	x
	Siphonognathus caninis	x	x	x	x	x	x	x
	Siphonognathus radiatus	x	x	x	x	x	x	x
	Stethojulis albovittata	AJ810145.1	JF457658.1	JF435176.1	JF458269.1	x	x	x
	Stethojulis balteata	DQ164146.1	DQ164181.1	JQ839597.1	x	x	x	x
	Stethojulis bandanensis	AY279646.1	AY279749.1	FJ584127.1	JF458272.1	AY279955.1	AY279852.1	x
	Stethojulis interrupta	x	x	JF494596.1	x	x	x	x
	Stethojulis maculata	x	x	x	x	x	x	x
	Stethojulis marquesensis	x	x	x	x	x	x	x
	Stethojulis notialis	x	x	x	x	x	x	x
	Stethojulis strigiventer	x	JF457662.1	JF435179.1	JF458273.1	x	x	x
	Stethojulis terina	x	x	KF265021.1	KF265107.1	x	KF265202.1	x
	Stethojulis trilineata	AY279647.1	AY279750.1	JQ839609.1	x	AY279956.1	AY279853.1	x
	Suezichthys arquatus	x	x	x	x	x	x	x
	Suezichthys aylingi	x	x	x	x	x	x	x
	Suezichthys bifurcatus	x	x	x	x	x	x	x
	Suezichthys caudavittatus	x	x	x	x	x	x	x
	Suezichthys cyanolaemus	x	x	x	x	x	x	x
	Suezichthys devisi	x	x	x	x	x	x	x
	Suezichthys gracilis	AB121238.1	AB121238.1	x	x	x	x	x
	Suezichthys soelae	x	x	x	x	x	x	x
	Symphodus mediterraneus	AJ810148.1	AF517601.1	GQ341607.1	x	x	x	GQ341620.1
	Symphodus melanocercus	AJ810149.1	AF517595.1	GQ341600.1	x	x	x	x
	Terelabrus rubrovittatus	x	x	x	x	x	x	x
	Thalassoma amblycephalum	x	AY328987.1	JF435181.1	AY328860.1	x	x	AY329643.1
	Thalassoma ascensionis	x	AY328988.1	x	AY328861.1	x	x	AY329644.1
	Thalassoma ballieui	x	AY328989.1	DQ521017.1	AY328862.1	x	x	AY329645.1
	Thalassoma bifasciatum	AY279650.1	AY279753.1	FJ584177.1	AY328863.1	AY279959.1	AY279856.1	AY329646.1
	Thalassoma cupido	x	AY328991.1	JX034560.1	AY328864.1	x	x	AY329647.1
	Thalassoma duperrey	x	AY328994.1	KF930499.1	AY328865.1	x	x	AY329648.1
	Thalassoma genivittatum	x	AY328992.1	JF435188.1	AY328866.1	x	x	AY329649.1
	Thalassoma grammaticum	x	AY328993.1	JQ839619.1	AY328867.1	x	x	AY329650.1
	Thalassoma hardwicke	AY850802.1	AY850865.1	JF435191.1	AY328868.1	x	x	AY329651.1
	Thalassoma hebraicum	x	AY328996.1	JF435199.1	AY328869.1	x	x	AY329652.1
	Thalassoma heiseri	x	x	x	x	x	x	x
	Thalassoma jansenii	x	AY328997.1	FJ459569.1	AY328870.1	x	x	AY329653.1
	Thalassoma loxum	x	AY328998.1	x	AY328871.1	x	x	AY329654.1
	Thalassoma lucasanum	x	AY328999.1	JQ839621.1	AY328872.1	x	x	AY329655.1
	Thalassoma lunare	AY279651.1	AY279754.1	JF435201.1	AY328873.1	AY279960.1	AY279857.1	AY329656.1
	Thalassoma lutescens	AY850800.1	AY329001.1	FJ584186.1	AY328874.1	x	x	AY329657.1
	Thalassoma newtoni	x	AY329002.1	x	AY328875.1	x	x	AY329658.1
	Thalassoma nigrofasciatum	x	x	x	x	x	x	x
	Thalassoma noronhanum	x	AY329003.1	JQ839627.1	AY328876.1	x	x	AY329659.1
	Thalassoma pavo	x	AY329004.1	GQ341611.1	DQ198011.1	x	x	AY329660.1
	Thalassoma purpureum	x	AY329005.1	JF435209.1	AY328878.1	x	x	AY329661.1
	Thalassoma quinquevittatum	AY850801.1	AY850864.1	JF435210.1	AY328879.1	x	x	AY329662.1
	Thalassoma robertsoni	x	AY329007.1	JQ839642.1	AY328880.1	x	x	AY329663.1
	Thalassoma rueppellii	x	AY329008.1	x	AY328881.1	x	x	AY329664.1
	Thalassoma sanctaehelenae	x	AY329009.1	x	AY328882.1	x	x	AY329665.1
	Thalassoma septemfasciata	x	AY329010.1	x	AY328883.1	x	x	AY329666.1
	Thalassoma trilobatum	x	AY329011.1	JQ839651.1	AY328884.1	x	x	AY329667.1
	Thalassoma virens	x	AY329012.1	JQ839652.1	AY328885.1	x	x	AY329668.1
	Wetmorella albofasciata	x	x	JQ432219.1	x	x	x	x
	Wetmorella nigropinnata	AY279652.1	AY279755.1	JF435215.1	JF458287.1	AY279961	AY279858	x
	Wetmorella tanakai	x	x	x	x	x	x	x
	Xenojulis margaritaceus	x	x	x	x	x	x	x
	Xiphocheilus typus	AY279653.1	AY279756.1	x	x	AY279962.1	AY279859.1	x
	Xyrichtys bimaculatus	x	x	x	x	x	x	x
	Xyrichtys blanchardi	x	x	x	x	x	x	x
	Xyrichtys geisha	x	x	x	x	x	x	x
	Xyrichtys halsteadi	x	x	x	x	x	x	x
	Xyrichtys incandescens	x	x	x	x	x	x	x
	Xyrichtys jacksonensis	x	x	x	x	x	x	x
	Xyrichtys javanicus	x	x	x	x	x	x	x
	Xyrichtys koteamea	x	x	x	x	x	x	x
	Xyrichtys martinicensis	AY279655.1	AY279758.1	JQ839659.1	x	AY279964.1	AY279861.1	x
	Xyrichtys melanopus	x	x	x	x	x	x	x
	Xyrichtys mundiceps	x	x	JQ839662.1	x	x	x	x
	Xyrichtys niger	x	x	x	x	x	x	x
	Xyrichtys novacula	KJ433962.1	KJ433965.1	JQ839668.1	EF439246.1	x	x	x
	Xyrichtys pastellus	x	x	x	x	x	x	x
	Xyrichtys pentadactylus	x	x	x	x	x	x	x
	Xyrichtys sanctaehelenae	x	x	x	x	x	x	x
	Xyrichtys splendens	x	x	JQ839680.1	x	x	x	x
	Xyrichtys twistii	x	x	x	x	x	x	x
	Xyrichtys victori	x	x	x	x	x	x	x
	Xyrichtys virens	x	x	x	x	x	x	x
	Xyrichtys wellingtoni	x	x	JQ839686.1	x	x	x	x
	Xyrichtys woodi	x	x	x	x	x	x	x
Scaridae	Bolbometopon muricatum	EU601178.1	AY081091.1	x	AY081126.1	EU601307.1	EU601263.1	JX026592.1
	Calotomus carolinus	EU601179.1	AY081092.1	FJ237664.1	AY081127.1	EU601308.1	EU601264.1	x
	Calotomus japonicus	x	x	x	x	x	x	x
	Calotomus spinidens	EU601180.1	EU601228.1	JF493012.1	EU601359.1	EU601309.1	EU601265.1	x
	Calotomus viridescens	x	x	x	x	x	x	x
	Calotomus zonarchus	x	x	DQ521016.1	x	x	x	x
	Cetoscarus bicolor	EU601181.1	AY662707.1	JQ349875.1	AY081123.1	EU601310.1	AY662807.1	JX026593.1
	Cetoscarus ocellatus	x	x	x	x	x	x	x
	Chlorurus atrilunula	x	JX026457.1	x	x	x	x	JX026596.1
	Chlorurus bleekeri	EU601182.1	EU601230.1	x	EU601361.1	EU601311.1	EU601267.1	JX026597.1
	Chlorurus bowersi	EU601183.1	EU601231.1	x	EU601362.1	EU601312.1	EU601268.1	JX026598.1
	Chlorurus capistratoides	EU601184.1	EU601232.1	x	EU601363.1	EU601313.1	EU601269.1	JX026599.1
	Chlorurus cyanescens	x	JX026461.1	x	x	x	x	JX026600.1
	Chlorurus enneacanthus	x	JX026462.1	x	x	x	x	JX026601.1
	Chlorurus frontalis	x	JX026463.1	JQ431617.1	x	x	x	JX026602.1
	Chlorurus genazonatus	x	x	x	x	x	x	x
	Chlorurus gibbus	x	JX026464.1	FJ237699.1	x	x	x	x
	Chlorurus japanensis	EU601209.1	EU601250.1	x	EU601388.1	EU601338.1	EU601288.1	JX026603.1
	Chlorurus microrhinos	EU601185.1	EU601233.1	x	EU601364.1	EU601314.1	EU601270.1	JX026604.1
	Chlorurus oedema	EU601186.1	AY081090.1	x	AY081125.1	EU601315.1	x	JX026605.1
	Chlorurus perspicillatus	x	JX026468.1	x	KF809199.1	x	x	JX026606.1
	Chlorurus rhakoura	x	JX026469.1	x	x	x	x	JX026607.1
	Chlorurus sordidus	AY279584.1	AY279687.1	JQ431624.1	AY081124.1	EU601316.1	AY279790.1	JX026609.1
	Chlorurus strongylocephalus	x	JX026472.1	x	x	x	x	JX026610.1
	Chlorurus troschelii	x	x	x	x	x	x	x
	Cryptotomus roseus	AY279592.1	AY279695.1	GU224769.1	AY081131.1	EU601317.1	AY279798.1	x
	Hipposcarus harid	x	JX026455.1	x	x	x	x	JX026594.1
	Hipposcarus longiceps	AY081075.1	AY081093.1	KF929973.1	AY081128.1	EU601318.1	x	JX026595.1
	Leptoscarus vaigiensis	EU601190.1	AY081094.1	JQ431884.1	AY081129.1	EU601319.1	EU601272.1	x
	Nicholsina denticulata	U95761.1	U95762.1	JQ839551.1	x	x	x	x
	Nicholsina usta collettei	x	x	x	x	x	x	x
	Nicholsina usta usta	AY279624.1	AY279727.1	GU224564.1	AY081130.1	AY279933.1	AY279830.1	x
	Scarus altipinnis	EU601192.1	EU601237.1	JQ432095.1	EU601371.1	EU601321.1	EU601273.1	JX026611.1
	Scarus arabicus	x	JX026474.1	x	x	x	x	JX026612.1
	Scarus chameleon	EU601193.1	EU601238.1	FJ237917.1	EU601372.1	EU601322.1	EU601274.1	JX026613.1
	Scarus coelestinus	EU601194.1	AY081084.1	x	AY081119.1	EU601323.1	x	JX026614.1
	Scarus coeruleus	x	JX026476.1	x	x	x	x	JX026615.1
	Scarus collana	x	JX026477.1	x	x	x	x	JX026616.1
	Scarus compressus	x	JX026478.1	x	x	x	x	JX026617.1
	Scarus dimidiatus	AY279642.1	AY279745.1	x	EU601374.1	EU601324.1	AY279848.1	JX026618.1
	Scarus dubius	x	JX026480.1	x	KF809216.1	x	x	JX026619.1
	Scarus falcipinnis	x	JX026481.1	x	x	x	x	JX026620.1
	Scarus festivus	EU601196.1	EU601239.1	x	EU601375.1	EU601325.1	EU601276.1	JX026622.1
	Scarus flavipectoralis	EU601197.1	AY081086.1	x	AY081121.	EU601326.	EU601277.1	JX026623.1
	Scarus forsteni	EU601198.1	EU601240.1	JQ432096.1	EU601377.1	EU601327.1	EU601278.1	JX026624.1
	Scarus frenatus	AY279643.1	AY081087.1	FJ237918.1	AY081122.1	AY279952.1	AY279849.1	JX026625.1
	Scarus fuscocaudalis	x	x	x	x	x	x	x
	Scarus fuscopurpureus	x	JX026487.1	x	x	x	x	JX026626.1
	Scarus ghobban	EU601200.1	EU601241.1	JF494438.1	EU601379.1	EU601329.1	EU601279.1	GQ396192.1
	Scarus globiceps	EU601201.1	EU601242.1	JQ432101.1	EU601380.1	EU601330.1	EU601280.1	JX026631.1
	Scarus gracilis	x	x	x	x	x	x	x
	Scarus guacamaia	EU601202.1	AY081085.1	JQ843039.1	AY081120.1	EU601331.1	EU601281.1	JX026632.1
	Scarus hoefleri	AY141393.1	AY141463.1	x	x	x	x	JX026633.1
	Scarus hypselopterus	EU601204.1	x	x	EU601383.1	EU601333.1	EU601283.1	x
	Scarus iseri	EU601203.1	EU601244.1	JQ842674.1	EU601382.1	EU601332.1	EU601282.1	JX026634.1
	Scarus koputea	x	JX026495.1	x	x	x	x	JX026635.1
	Scarus longipinnis	x	JX026496.1	x	x	x	x	JX026636.1
	Scarus maculipinna	x	x	x	x	x	x	x
	Scarus niger	EU601205.1	EU601246.1	JQ432105.1	EU601384.1	EU601334.1	EU601284.1	JX026637.1
	Scarus obishime	x	AB811976.1	x	x	x	x	AB811974.1
	Scarus oviceps	EU601206.1	EU601247.1	JQ432108.1	EU601385.1	EU601335.1	EU601285.1	JX026638.1
	Scarus ovifrons	x	JX026499.1	x	x	x	x	JX026639.1
	Scarus perrico	x	JX026500.1	x	x	x	x	JX026640.1
	Scarus persicus	x	JX026501.1	x	x	x	x	JX026641.1
	Scarus prasiognathos	EU601207.1	EU601248.1	x	EU601386.1	EU601336.1	EU601286.1	JX026642.1
	Scarus psittacus	EU601208.1	EU601249.1	JQ432109.1	EU601387.1	EU601337.1	EU601287.1	JX026643.1
	Scarus quoyi	EU601210.1	EU601251.1	KF930376.1	EU601389.1	EU601339.1	EU601289.1	JX026644.1
	Scarus rivulatus	EU601211.1	EU601252.1	x	EU601390.1	EU601340.1	EU601290.1	JX026645.1
	Scarus rubroviolaceus	EU601212.1	EU601253.1	JF494441.1	EU601391.1	EU601341.1	EU601291.1	x
	Scarus russelii	x	JX026510.1	KF489744.1	x	x	x	JX026650.1
	Scarus scaber	x	JX026511.1	JQ350334.1	x	x	x	JX026651.1
	Scarus schlegeli	EU601213.1	EU601254.1	JQ432114.1	EU601392.1	EU601342.1	EU601292.1	JX026652.1
	Scarus spinus	EU601214.1	EU601255.1	x	EU601393.1	EU601343.1	EU601293.1	JX026653.1
	Scarus taeniopterus	EU601215.1	EU601256.1	JQ842300.1	EU601394.1	EU601344.1	EU601294.1	JX026654.1
	Scarus tricolor	EU601216.1	EU601257.1	JQ350335.1	EU601395.1	EU601345.1	EU601295.1	JX026655.1
	Scarus trispinosus	x	JX026516.1	x	x	x	x	JX026656.1
	Scarus vetula	x	JX026517.1	FJ584083.1	x	x	x	JX026657.1
	Scarus viridifucatus	x	JX026518.1	x	x	x	x	JX026658.1
	Scarus xanthopleura	x	JX026519.1	x	x	x	x	JX026659.1
	Scarus zelindae	x	JX026520.1	x	x	x	x	JX026660.1
	Scarus zufar	x	JX026521.1	x	x	x	x	JX026661.1
	Sparisoma amplum	x	x	x	x	x	x	x
	Sparisoma atomarium	U95767.1	U95768.1	JQ840705.1	x	x	x	x
	Sparisoma aurofrenatum	AY081064.	AY081082.1	JQ839579.1	AY081117.	EU601346.	EU601296.1	x
	Sparisoma axillare	KC526954.1	KC526953.1	x	x	x	x	x
	Sparisoma chrysopterum	AY279645.1	AY081083.1	JQ839584.1	AY081118.1	EU601347.1	AY279851.1	x
	Sparisoma cretense	U95777.1	AF517578.1	JQ623998.1	HM049966.1	x	x	x
	Sparisoma frondosum	JX645341.1	JX645342.1	x	x	x	x	x
	Sparisoma griseorubrum	x	x	x	x	x	x	x
	Sparisoma radians	U95771.1	U95772.1	JQ841825.1	x	x	U70360.1	x
	Sparisoma rubripinne	AF114483.1	AF115312.1	JQ841393.1	EF456024.1	x	x	x
	Sparisoma strigatum	x	x	x	x	x	x	x
	Sparisoma tuiupiranga	x	x	x	x	x	x	x
	Sparisoma viride	AY081063.1	AY081081.1	JQ841013.1	AY081116.1	EU601348.1	EU601298.1	x
